# Supplementary material for: 4-Hydrazino-1-methyl­pyrazolo[3,4-d]pyrimidine
Source: Acta Crystallogr Sect E Struct Rep Online. 2009 Jul 1;65(Pt 8):o1720–1. doi: 10.1107/S1600536809023952 (PMC2977168; doi:10.1107/S1600536809023952)
Supplement: Supplementary file 2 [file e-65-o1720-Isup2.hkl]

# 
# h,k,l, Fc-squared, Fo-squared, sigma(Fo-squared) and status flag 
# 
data_I
_shelx_title ' 9195A in Pna2(1)' 
_shelx_refln_list_code          4 
_shelx_F_calc_maximum      157.94 
_exptl_crystal_F_000       688.00 
_reflns_d_resolution_high  0.7701 
 
loop_ 
 _symmetry_equiv_pos_as_xyz 
 'x, y, z' 
 '-x, -y, z+1/2' 
 'x+1/2, -y+1/2, z' 
 '-x+1/2, y+1/2, z+1/2' 
 
_cell_length_a    14.0857 
_cell_length_b     3.8756 
_cell_length_c    27.2715 
_cell_angle_alpha  90.000 
_cell_angle_beta   90.000 
_cell_angle_gamma  90.000 
 
_shelx_F_squared_multiplier     1.000 
 
loop_ 
 _refln_index_h 
 _refln_index_k 
 _refln_index_l 
 _refln_F_squared_calc 
 _refln_F_squared_meas 
 _refln_F_squared_sigma 
 _refln_observed_status 
   2   0   0       30.99       29.23      2.19 o 
   4   0   0      708.10      825.46     43.45 o 
   6   0   0      257.71      273.64     15.78 o 
   8   0   0     3872.64     4589.93    186.81 o 
  10   0   0       55.16       71.41      5.17 o 
  12   0   0      253.14      242.80     10.56 o 
  14   0   0      201.39      207.28     12.14 o 
  16   0   0      125.65      124.79      9.69 o 
  18   0   0       15.91        6.28      6.60 o 
   1   1   0    10978.88    11198.82    304.95 o 
   2   1   0      424.57      418.74     13.68 o 
   3   1   0     1185.56     1151.54     32.99 o 
   4   1   0      315.92      303.67      9.43 o 
   5   1   0      337.22      434.41     13.26 o 
   6   1   0        3.19        6.29      1.29 o 
   7   1   0      105.33      138.86      5.80 o 
   8   1   0      888.48      951.51     31.17 o 
   9   1   0      283.77      324.53     15.18 o 
  10   1   0        9.04       16.66      2.49 o 
  11   1   0        3.21        5.67      2.09 o 
  12   1   0     1229.91     1198.76     39.86 o 
  13   1   0      173.92      171.44     10.71 o 
  14   1   0       23.99       24.72      5.66 o 
  15   1   0       42.41       63.08      7.51 o 
  16   1   0      427.31      382.03     16.89 o 
  17   1   0       31.38       32.55      5.16 o 
   0   2   0      644.28      569.81     37.43 o 
   1   2   0        2.57        9.20      3.23 o 
   2   2   0      243.01      235.28      7.14 o 
   3   2   0      145.88      162.39      7.46 o 
   4   2   0      176.51      171.76      6.33 o 
   5   2   0        2.07        7.48      1.63 o 
   6   2   0       68.39       80.58      5.36 o 
   7   2   0      163.90      166.55     13.27 o 
   8   2   0       33.85       44.90      3.40 o 
   9   2   0       56.23       62.92      7.11 o 
  10   2   0       14.58       14.07      4.03 o 
  11   2   0      139.20      158.56      9.19 o 
  12   2   0       80.61      100.33      9.14 o 
  13   2   0      150.94      133.57     10.39 o 
  14   2   0       14.50       11.95      5.02 o 
  15   2   0        3.35        4.22      4.57 o 
  16   2   0        5.69       12.27      5.52 o 
   1   3   0       42.34       40.61      4.78 o 
   2   3   0       24.80       33.76      2.63 o 
   3   3   0       51.92       61.23      6.50 o 
   4   3   0        6.90       12.23      2.40 o 
   6   3   0       43.81       49.84      4.22 o 
   7   3   0       17.93       24.20      7.08 o 
   8   3   0      221.06      191.64      8.43 o 
   9   3   0       95.52      116.00      9.66 o 
  10   3   0       16.37       28.63      5.56 o 
  11   3   0        1.30       10.33      4.52 o 
  12   3   0       26.58       30.93      7.35 o 
  13   3   0        8.04       17.63      5.86 o 
  14   3   0        7.49       11.95      6.04 o 
   0   4   0       16.78       25.98      5.99 o 
   1   4   0      102.67       89.21      5.73 o 
   2   4   0        2.83       -1.68      3.36 o 
   3   4   0       11.97       27.42      6.94 o 
   4   4   0        1.02        9.90      3.15 o 
   5   4   0      141.92      120.33      6.76 o 
   6   4   0      167.73      158.60     10.81 o 
   7   4   0       20.72       36.02      6.66 o 
   8   4   0        3.97        8.82      5.26 o 
   9   4   0        8.96        9.30      5.42 o 
  10   4   0        1.37       10.64      5.48 o 
  11   4   0        0.00        6.51      5.18 o 
   1   5   0        1.84        2.07      2.99 o 
   2   0   1      140.81      146.51      5.67 o 
   4   0   1      181.00      198.15      7.97 o 
   6   0   1     3085.62     3972.81    126.91 o 
   8   0   1      151.28      145.32      6.12 o 
  10   0   1      477.26      526.46     15.15 o 
  12   0   1      158.03      145.05      6.01 o 
  14   0   1      411.38      386.69     13.64 o 
  16   0   1      103.16      108.93      8.06 o 
  18   0   1       48.40       49.29      7.89 o 
   0   1   1     1326.99     1242.58     29.88 o 
   1   1   1    10945.98    10711.88    191.81 o 
   2   1   1    11698.71    11690.92    209.98 o 
   3   1   1     1664.09     1630.65     32.75 o 
   4   1   1     2325.58     2602.16     54.37 o 
   5   1   1      132.24      159.25      4.85 o 
   6   1   1      796.87      884.55     19.30 o 
   7   1   1      400.32      436.51     10.06 o 
   8   1   1      235.91      278.50      6.93 o 
   9   1   1      640.94      666.00     15.12 o 
  10   1   1        7.07       13.63      1.69 o 
  11   1   1       45.06       59.93      3.18 o 
  12   1   1      180.72      179.89      5.88 o 
  13   1   1       84.25      102.55      4.43 o 
  14   1   1      241.85      223.99      8.11 o 
  15   1   1       63.29       76.48      5.09 o 
  16   1   1       92.06      104.46      6.46 o 
  17   1   1       33.64       38.28      3.90 o 
   1   2   1      249.75      228.29      5.29 o 
   2   2   1     1695.34     1727.46     30.40 o 
   3   2   1      890.32      823.53     16.32 o 
   4   2   1      478.45      467.14     10.28 o 
   5   2   1       26.13       26.23      1.62 o 
   6   2   1       48.63       57.79      2.58 o 
   7   2   1      218.56      198.19      5.35 o 
   8   2   1      122.60      123.37      4.09 o 
   9   2   1       45.70       54.70      2.77 o 
  10   2   1      483.06      471.62     12.09 o 
  11   2   1      330.09      275.84      9.04 o 
  12   2   1      127.84      113.90      6.91 o 
  13   2   1       41.01       54.62      5.54 o 
  14   2   1       22.72       36.24      4.52 o 
  15   2   1       59.65       67.09      6.80 o 
  16   2   1       91.50       80.13      6.56 o 
   0   3   1       34.12       38.97      3.98 o 
   1   3   1        8.23       13.36      1.73 o 
   2   3   1       33.65       47.31      2.99 o 
   3   3   1       10.16       21.30      1.78 o 
   4   3   1       19.83       31.56      2.40 o 
   5   3   1      398.91      329.87     11.78 o 
   6   3   1       47.13       49.59      3.87 o 
   7   3   1      228.93      199.68      6.13 o 
   8   3   1       12.63       25.44      3.59 o 
   9   3   1       90.84      123.29      7.19 o 
  10   3   1       84.39      104.28      8.19 o 
  11   3   1       42.87       45.31      4.89 o 
  12   3   1       21.48       23.90      4.05 o 
  13   3   1       41.73       41.93      5.17 o 
  14   3   1       45.80       62.53      7.04 o 
   1   4   1       77.29       63.17      3.89 o 
   2   4   1        0.23       -0.67      1.98 o 
   3   4   1       58.20       52.42      4.00 o 
   4   4   1       36.77       35.00      2.76 o 
   5   4   1       65.78       77.91      4.48 o 
   6   4   1       64.11      104.61      7.01 o 
   7   4   1       21.89       37.41      4.64 o 
   8   4   1        9.86       19.68      4.19 o 
   9   4   1        6.37       13.51      3.83 o 
  10   4   1       12.13       15.64      4.08 o 
  11   4   1       11.86       20.23      8.29 o 
   0   5   1        9.86        4.69      3.22 o 
   1   5   1        1.89        0.08      2.18 o 
   0   0   2     1926.73     1105.32     75.76 o 
   2   0   2    16969.29    20364.11    528.40 o 
   4   0   2       46.41       51.03      2.22 o 
   6   0   2     2356.16     2719.71     77.18 o 
   8   0   2      105.43      132.06      5.16 o 
  10   0   2      351.73      386.37     11.50 o 
  12   0   2      195.60      200.77      6.96 o 
  14   0   2      245.26      252.92      9.85 o 
  16   0   2      136.13      114.23      7.84 o 
  18   0   2      291.97      254.66     17.62 o 
   1   1   2     4394.97     4245.72     76.05 o 
   2   1   2    19395.74    19381.59    356.53 o 
   3   1   2     4859.62     5133.88    109.77 o 
   4   1   2       67.94       71.71      2.71 o 
   5   1   2       69.48       80.25      2.89 o 
   6   1   2      693.55      747.88     16.37 o 
   7   1   2       66.27       77.49      2.56 o 
   8   1   2      368.83      418.04      9.81 o 
   9   1   2      550.74      584.78     13.38 o 
  10   1   2      287.60      301.23      8.13 o 
  11   1   2       14.14       27.88      2.14 o 
  12   1   2       23.98       39.80      2.75 o 
  13   1   2      122.20      116.33      5.16 o 
  14   1   2       41.72       50.26      3.74 o 
  15   1   2       69.55       86.78      4.94 o 
  16   1   2      111.38      100.62      6.15 o 
  17   1   2       10.76       16.41      2.75 o 
   0   2   2      519.75      474.26     14.49 o 
   1   2   2       62.76       71.05      2.14 o 
   2   2   2     1166.55     1196.81     22.47 o 
   3   2   2     2328.39     2229.26     40.91 o 
   4   2   2      629.61      601.37     13.55 o 
   5   2   2      233.33      222.68      5.76 o 
   6   2   2      212.99      189.27      5.09 o 
   7   2   2        7.98       11.69      1.39 o 
   8   2   2      168.57      152.83      4.48 o 
   9   2   2      252.78      256.85      6.81 o 
  10   2   2      132.78      132.63      5.47 o 
  11   2   2      667.42      614.91     17.30 o 
  12   2   2       96.88      105.21      5.20 o 
  13   2   2       38.45       43.13      4.77 o 
  14   2   2       26.02       26.13      4.09 o 
  15   2   2       29.26       37.94      4.77 o 
  16   2   2        2.78        7.78      3.55 o 
   1   3   2       25.27       28.31      2.03 o 
   2   3   2        0.21        5.24      1.13 o 
   3   3   2       32.70       36.05      3.65 o 
   4   3   2      337.86      317.92      9.26 o 
   5   3   2      176.95      170.21      5.87 o 
   6   3   2       29.47       39.30      2.66 o 
   7   3   2       69.77       90.53      5.12 o 
   8   3   2      159.63      154.90      6.12 o 
   9   3   2      187.01      173.59      7.46 o 
  10   3   2      148.89      131.93      6.97 o 
  11   3   2       15.54       26.69      4.01 o 
  12   3   2       23.55       34.19      4.43 o 
  13   3   2       41.10       54.64      8.44 o 
  14   3   2       38.58       51.71      5.73 o 
   0   4   2       24.66       18.62      3.55 o 
   1   4   2        2.89       20.70      2.42 o 
   2   4   2        8.84       11.80      2.19 o 
   3   4   2       30.66       40.92      2.95 o 
   4   4   2       37.07       49.83      4.34 o 
   5   4   2       37.16       69.31      5.78 o 
   6   4   2      197.24      172.67      7.67 o 
   7   4   2       60.63       80.35      6.97 o 
   8   4   2       44.80       60.23      5.60 o 
   9   4   2        1.62        4.98      3.31 o 
  10   4   2       39.46       45.12      5.27 o 
  11   4   2       55.89       46.69      7.85 o 
   1   5   2        1.14       -1.22      2.43 o 
   2   0   3     5557.25     6433.56    193.83 o 
   4   0   3     5861.44     6942.75    194.90 o 
   6   0   3       32.30       39.86      2.26 o 
   8   0   3     1695.94     2146.73     61.36 o 
  10   0   3      179.71      188.05      7.07 o 
  12   0   3       48.46       55.66      3.78 o 
  14   0   3      901.56      872.12     26.95 o 
  16   0   3      267.73      264.93     12.81 o 
  18   0   3       72.55       71.27      9.08 o 
   0   1   3     1839.93     1706.38     48.09 o 
   1   1   3     1705.15     1603.98     31.75 o 
   2   1   3     2688.21     2608.78     48.91 o 
   3   1   3     2704.91     2668.43     55.66 o 
   4   1   3       32.09       32.44      1.50 o 
   5   1   3      324.76      338.70      7.86 o 
   6   1   3       97.84      103.94      3.02 o 
   7   1   3      220.34      293.83      7.49 o 
   8   1   3       26.16       36.84      2.24 o 
   9   1   3      671.15      677.77     19.04 o 
  10   1   3       12.57       20.81      1.95 o 
  11   1   3        7.72       14.91      1.92 o 
  12   1   3       63.34       71.91      4.11 o 
  13   1   3      150.39      154.84      6.63 o 
  14   1   3       38.73       46.77      3.18 o 
  15   1   3      194.69      191.63      6.46 o 
  16   1   3      180.22      167.30      7.41 o 
  17   1   3       55.84       53.04      5.32 o 
   1   2   3      106.26      108.12      2.91 o 
   2   2   3       34.79       60.92      2.35 o 
   3   2   3     1494.18     1504.95     27.89 o 
   4   2   3     3546.01     3582.63     68.55 o 
   5   2   3      659.04      635.94     14.26 o 
   6   2   3       40.38       57.42      2.78 o 
   7   2   3      556.38      553.18     12.83 o 
   8   2   3       10.43       17.55      1.65 o 
   9   2   3       38.81       49.17      3.56 o 
  10   2   3      171.01      150.62      5.71 o 
  11   2   3      110.96      128.23      5.29 o 
  12   2   3       94.54       95.32      4.94 o 
  13   2   3       15.75       20.51      3.80 o 
  14   2   3        2.10        4.52      2.89 o 
  15   2   3       31.38       40.79      5.67 o 
  16   2   3        5.87        9.34      6.49 o 
   0   3   3      151.32      135.03      6.63 o 
   1   3   3      120.01      112.30      6.61 o 
   2   3   3       26.77       33.22      2.05 o 
   3   3   3       90.70       77.65      3.23 o 
   4   3   3      501.02      438.21     11.12 o 
   5   3   3      326.08      322.98      8.69 o 
   6   3   3      135.58      129.68      4.72 o 
   7   3   3       61.73       85.77     11.21 o 
   8   3   3      104.27      109.72      5.14 o 
   9   3   3       51.26       64.77      4.04 o 
  10   3   3       34.50       46.21      4.97 o 
  11   3   3        1.50        2.50      2.71 o 
  12   3   3       42.51       53.07      6.11 o 
  13   3   3      149.46      139.76      8.07 o 
  14   3   3       45.92       48.72      5.69 o 
   1   4   3       44.08       46.18      3.21 o 
   2   4   3       51.05       48.46      3.15 o 
   3   4   3       45.76       45.98      3.32 o 
   4   4   3       74.19       69.64      5.47 o 
   5   4   3      137.78      121.65      7.54 o 
   6   4   3      107.47      151.74      6.27 o 
   7   4   3      133.12      127.85      7.47 o 
   8   4   3       68.87       93.52      7.71 o 
   9   4   3        3.19        3.07      3.17 o 
  10   4   3       28.58       35.16      4.91 o 
   0   5   3       43.48       15.80      5.59 o 
   0   0   4    17688.51    15400.62    622.66 o 
   2   0   4     1209.93     1249.20     37.97 o 
   4   0   4       81.54       78.28      3.35 o 
   6   0   4      632.01      657.47     19.57 o 
   8   0   4     1062.05     1281.51     37.23 o 
  10   0   4       16.56       28.92      3.52 o 
  12   0   4      493.58      499.87     16.21 o 
  14   0   4      148.17      137.27     10.23 o 
  16   0   4      113.09      115.09      8.13 o 
  18   0   4        9.94       11.77      3.98 o 
   1   1   4     3501.78     3248.74     60.81 o 
   2   1   4       75.16       85.28      2.29 o 
   3   1   4      321.64      364.40      8.55 o 
   4   1   4     1345.15     1520.87     33.45 o 
   5   1   4      216.72      275.45      6.51 o 
   6   1   4      148.32      179.70      4.62 o 
   7   1   4      819.73      930.72     20.36 o 
   8   1   4      309.64      316.37      7.73 o 
   9   1   4      327.45      339.00     12.49 o 
  10   1   4       91.88       97.48      3.76 o 
  11   1   4      216.70      201.64      7.38 o 
  12   1   4       40.39       41.13      2.89 o 
  13   1   4       82.63       83.17      3.96 o 
  14   1   4       36.63       45.65      3.19 o 
  15   1   4       18.24       25.40      2.74 o 
  16   1   4       57.45       62.57      4.87 o 
  17   1   4       28.36       30.41      5.39 o 
   0   2   4        7.87        4.43      1.13 o 
   1   2   4      105.42      109.64      2.94 o 
   2   2   4      405.34      359.65      8.35 o 
   3   2   4      195.72      216.23      4.98 o 
   4   2   4       82.73       93.10      3.29 o 
   5   2   4     1960.96     1877.19     42.04 o 
   6   2   4       93.57       99.74      3.25 o 
   7   2   4      248.17      248.19      7.08 o 
   8   2   4      238.91      227.01      6.41 o 
   9   2   4       48.09       57.46      3.77 o 
  10   2   4       61.11       69.71      5.60 o 
  11   2   4      153.06      141.85      5.67 o 
  12   2   4        6.50       10.35      2.12 o 
  13   2   4       20.26       34.21      3.24 o 
  14   2   4        1.68        3.98      3.23 o 
  15   2   4       70.06       70.18      7.44 o 
  16   2   4       16.94       13.21      4.11 o 
   1   3   4       84.93       94.91      3.71 o 
   2   3   4      102.89       97.82      3.67 o 
   3   3   4       21.80       32.24      2.39 o 
   4   3   4      199.36      195.27      6.78 o 
   5   3   4      816.31      661.99     15.34 o 
   6   3   4      192.17      172.45      5.95 o 
   7   3   4     1127.70      984.66     24.59 o 
   8   3   4      242.68      227.15      7.81 o 
   9   3   4      265.72      235.47      8.15 o 
  10   3   4        6.25       12.03      2.43 o 
  11   3   4       52.64       60.38      7.56 o 
  12   3   4       12.77       18.28      3.82 o 
  13   3   4       86.05      103.38      7.42 o 
  14   3   4       90.79       75.86      6.68 o 
   0   4   4      126.44       97.55      8.60 o 
   1   4   4       86.72       77.60      5.59 o 
   2   4   4       43.18       44.12      3.03 o 
   3   4   4       15.33       24.32      3.36 o 
   4   4   4       33.15       39.40      6.83 o 
   5   4   4       87.09      109.60      6.76 o 
   6   4   4      368.04      355.20     11.28 o 
   7   4   4       23.03       43.25      6.17 o 
   8   4   4      144.65      143.22      8.00 o 
   9   4   4       22.86       27.45      4.40 o 
  10   4   4        7.86       18.56      4.11 o 
   2   0   5     4035.60     3976.18    114.80 o 
   4   0   5      524.88      537.51     15.84 o 
   6   0   5     2556.80     3073.73     87.11 o 
   8   0   5      176.25      176.41      6.37 o 
  10   0   5       69.98       78.74      4.06 o 
  12   0   5       65.87       78.74      4.42 o 
  14   0   5      962.56      841.66     30.91 o 
  16   0   5      205.54      181.64      9.85 o 
  18   0   5       27.59       36.30      5.26 o 
   0   1   5     1571.01     1448.63     36.76 o 
   1   1   5     1116.48     1027.37     22.40 o 
   2   1   5     7189.02     7037.53    150.87 o 
   3   1   5      608.46      610.32     13.85 o 
   4   1   5      529.20      568.63     13.09 o 
   5   1   5      284.47      311.41      7.60 o 
   6   1   5      589.90      627.15     15.44 o 
   7   1   5      287.77      283.69      7.76 o 
   8   1   5       13.97       15.94      1.40 o 
   9   1   5      190.90      198.97      9.42 o 
  10   1   5      294.76      292.01      7.52 o 
  11   1   5       74.43       84.46      3.53 o 
  12   1   5      186.12      176.68      5.26 o 
  13   1   5        4.25        7.30      1.81 o 
  14   1   5      113.80      117.03      4.63 o 
  15   1   5       99.30       99.77      4.68 o 
  16   1   5       33.73       42.92      4.63 o 
  17   1   5       52.08       64.87      6.84 o 
   1   2   5       77.35       97.23      3.04 o 
   2   2   5     1215.76     1141.03     23.59 o 
   3   2   5      103.13      107.15      3.07 o 
   4   2   5      252.38      239.51      6.15 o 
   5   2   5     2386.41     2412.84     52.81 o 
   6   2   5       26.90       36.23      2.03 o 
   7   2   5      258.76      250.51      7.11 o 
   8   2   5      416.71      379.13     10.45 o 
   9   2   5      184.91      182.71      6.42 o 
  10   2   5       66.46       81.42      5.23 o 
  11   2   5      199.95      198.06      7.11 o 
  12   2   5      144.00      140.79      5.88 o 
  13   2   5      186.23      181.74      7.02 o 
  14   2   5        4.09        3.88      2.96 o 
  15   2   5       62.63       74.57      6.18 o 
  16   2   5       24.71       29.14      4.95 o 
   0   3   5      390.40      344.87     11.70 o 
   1   3   5      427.35      357.24     10.52 o 
   2   3   5       73.26       74.84      3.43 o 
   3   3   5      189.26      152.77      4.22 o 
   4   3   5      117.29      128.30      7.38 o 
   5   3   5      277.04      241.75      7.05 o 
   6   3   5       68.03       79.64      7.06 o 
   7   3   5      508.08      495.83     20.81 o 
   8   3   5      163.38      159.79     10.90 o 
   9   3   5       66.38       79.66     11.89 o 
  10   3   5       24.02       28.10      3.14 o 
  11   3   5        0.19        9.32      2.71 o 
  12   3   5       26.21       37.73      4.94 o 
  13   3   5       41.47       46.18      5.36 o 
  14   3   5       52.40       72.52      6.49 o 
   1   4   5       94.08       74.79      3.66 o 
   2   4   5       39.99       44.64      3.96 o 
   3   4   5        9.63       20.37      3.20 o 
   4   4   5       17.95       25.81      4.64 o 
   5   4   5       46.46       67.05      6.63 o 
   6   4   5      287.74      284.57     18.43 o 
   7   4   5       16.20       20.27      3.34 o 
   8   4   5      242.04      197.17      9.19 o 
   9   4   5       64.29       57.22      5.69 o 
  10   4   5       14.29       17.51      4.13 o 
   0   0   6     2981.90     2624.07    106.45 o 
   2   0   6     2573.64     2653.06     63.25 o 
   4   0   6      348.74      458.46     13.53 o 
   6   0   6     5543.29     6499.43    182.87 o 
   8   0   6      442.75      468.99     14.52 o 
  10   0   6       10.35       15.33      2.10 o 
  12   0   6       65.54       74.45      4.53 o 
  14   0   6      336.04      295.56     12.85 o 
  16   0   6      299.60      260.99     12.61 o 
  18   0   6        1.45        5.41      4.59 o 
   1   1   6      259.14      241.86      5.33 o 
   2   1   6      550.58      509.04     12.44 o 
   3   1   6     1736.30     1679.06     39.37 o 
   4   1   6     1094.95     1099.03     26.20 o 
   5   1   6      157.86      179.39      5.16 o 
   6   1   6      777.21      913.15     21.69 o 
   7   1   6      318.19      394.20     10.18 o 
   8   1   6      195.07      199.90      5.87 o 
   9   1   6      612.98      676.36     14.53 o 
  10   1   6     1500.89     1522.07     33.93 o 
  11   1   6      155.65      164.13      5.56 o 
  12   1   6       91.45       97.43      3.69 o 
  13   1   6      292.44      251.28      7.46 o 
  14   1   6       60.90       57.57      3.49 o 
  15   1   6       40.52       49.24      6.11 o 
  16   1   6       56.42       69.88      4.98 o 
  17   1   6        2.54        5.29      3.79 o 
   0   2   6      356.88      338.48      9.69 o 
   1   2   6      383.93      341.25      7.70 o 
   2   2   6      551.02      584.90     12.63 o 
   3   2   6     1134.47      987.89     21.04 o 
   4   2   6      251.84      248.70      6.30 o 
   5   2   6      261.45      302.14      9.05 o 
   6   2   6      244.99      220.09      9.21 o 
   7   2   6      151.48      159.55      5.62 o 
   8   2   6      151.51      140.50      7.04 o 
   9   2   6      308.24      286.26     10.44 o 
  10   2   6      605.39      555.66     15.68 o 
  11   2   6       38.77       48.51      3.39 o 
  12   2   6      237.67      208.13      7.53 o 
  13   2   6       51.93       56.93      4.90 o 
  14   2   6      124.18      106.96      6.37 o 
  15   2   6       17.49       33.61      5.69 o 
  16   2   6       62.77       75.35      7.50 o 
   1   3   6      346.03      325.73      7.89 o 
   2   3   6        2.03       11.31      2.82 o 
   3   3   6       73.26       83.30      4.56 o 
   4   3   6      378.57      320.23      8.68 o 
   5   3   6      155.86      153.39      6.65 o 
   6   3   6      126.60      132.03      5.08 o 
   7   3   6      418.18      413.76     20.34 o 
   8   3   6      310.80      294.87      9.03 o 
   9   3   6       28.74       32.72      3.22 o 
  10   3   6        7.45        9.33      2.40 o 
  11   3   6       63.14       54.80      4.15 o 
  12   3   6       33.85       44.37      5.12 o 
  13   3   6        8.16       16.18      4.04 o 
  14   3   6      100.36       85.87     10.83 o 
   0   4   6      308.20      211.10      8.73 o 
   1   4   6        4.08       21.02      2.41 o 
   2   4   6        6.52       17.51      2.26 o 
   3   4   6       65.80       62.50      7.14 o 
   4   4   6        3.74       24.08      5.61 o 
   5   4   6       35.96       50.75      6.10 o 
   6   4   6      111.39      124.68      6.50 o 
   7   4   6       83.95       66.11      5.60 o 
   8   4   6       53.41       97.39     14.55 o 
   9   4   6        1.72       16.49      3.88 o 
  10   4   6       18.68       18.78      4.16 o 
   2   0   7       48.08       43.51      1.92 o 
   4   0   7      378.97      400.74     10.99 o 
   6   0   7       91.51       87.75      4.35 o 
   8   0   7      884.85     1034.88     30.42 o 
  10   0   7      429.14      428.36     13.80 o 
  12   0   7      588.94      628.21     19.77 o 
  14   0   7       14.24       19.68      3.44 o 
  16   0   7      147.83      156.07     10.37 o 
   0   1   7     1592.79     1398.22     39.44 o 
   1   1   7      728.01      687.45     15.05 o 
   2   1   7      271.54      222.53      5.94 o 
   3   1   7     1519.19     1574.97     37.12 o 
   4   1   7     2264.38     2517.32     58.85 o 
   5   1   7       28.99       36.28      2.50 o 
   6   1   7      227.25      212.91      5.58 o 
   7   1   7      351.22      408.50     10.49 o 
   8   1   7      186.40      212.19      6.18 o 
   9   1   7       45.42       60.99      4.01 o 
  10   1   7      315.97      280.79      8.65 o 
  11   1   7     1282.29     1235.54     26.64 o 
  12   1   7       38.32       51.04      3.39 o 
  13   1   7      306.44      277.00      8.00 o 
  14   1   7      148.48      145.57      5.31 o 
  15   1   7        3.10        7.64      2.44 o 
  16   1   7      127.06      120.19      6.01 o 
  17   1   7        9.33        7.62      2.99 o 
   1   2   7      223.23      214.14      5.21 o 
   2   2   7     1107.61     1104.26     23.25 o 
   3   2   7      516.29      455.30     11.08 o 
   4   2   7     1708.50     1568.79     31.98 o 
   5   2   7      495.60      513.09     12.55 o 
   6   2   7      173.46      161.58      5.00 o 
   7   2   7       38.61       49.64      3.69 o 
   8   2   7       36.13       38.78      2.68 o 
   9   2   7      682.47      650.38     16.82 o 
  10   2   7      871.30      790.83     20.00 o 
  11   2   7       42.16       42.26      3.35 o 
  12   2   7      282.42      289.50      9.56 o 
  13   2   7       19.19       21.58      3.36 o 
  14   2   7       11.76       16.01      2.81 o 
  15   2   7        1.67       11.35      3.65 o 
  16   2   7       16.89       26.83      4.65 o 
   0   3   7      117.17      108.09      5.11 o 
   1   3   7       76.70       97.49      6.03 o 
   2   3   7       78.66       84.11      4.12 o 
   3   3   7       82.79      102.29      6.33 o 
   4   3   7      199.52      185.63      7.17 o 
   5   3   7      155.21      139.41      7.02 o 
   6   3   7       73.95       88.81      4.88 o 
   7   3   7      409.95      370.85     16.33 o 
   8   3   7       61.13       87.39      8.12 o 
   9   3   7      132.32      126.21      5.62 o 
  10   3   7        5.90       12.13      2.60 o 
  11   3   7       10.40       13.30      3.64 o 
  12   3   7       32.57       35.47      4.84 o 
  13   3   7        7.15       15.79      4.02 o 
  14   3   7        9.50       21.83      4.52 o 
   1   4   7       45.22       43.39      5.46 o 
   2   4   7       27.90       33.53      3.32 o 
   3   4   7        1.93       12.82      3.58 o 
   4   4   7       90.36       73.98      6.31 o 
   5   4   7       40.10       39.86      5.26 o 
   6   4   7       22.59       43.02      4.01 o 
   7   4   7       12.31       31.17      3.80 o 
   8   4   7      101.42       93.95      5.37 o 
   9   4   7       55.66       38.74      5.10 o 
  10   4   7       26.71       23.44      4.47 o 
   0   0   8    24944.73    22082.48    883.86 o 
   2   0   8     7319.56     6868.45    177.01 o 
   4   0   8     1346.51     1587.06     41.71 o 
   6   0   8       89.36      102.94      4.55 o 
   8   0   8      503.85      503.47     15.56 o 
  10   0   8     1138.67     1167.60     34.45 o 
  12   0   8     2907.59     2705.69     92.96 o 
  14   0   8       45.73       50.43      6.00 o 
  16   0   8       46.51       41.81      5.96 o 
   1   1   8     1034.65      881.38     18.91 o 
   2   1   8      763.85      802.20     18.10 o 
   3   1   8      469.75      472.23     11.78 o 
   4   1   8      228.84      220.65      6.13 o 
   5   1   8       73.01       88.93      2.83 o 
   6   1   8       49.12       61.96      2.40 o 
   7   1   8       72.56       81.75      3.12 o 
   8   1   8       52.58       46.39      2.42 o 
   9   1   8      146.18      145.33      4.60 o 
  10   1   8      912.62      879.21     20.27 o 
  11   1   8      212.08      212.43      6.22 o 
  12   1   8      199.07      175.87      5.27 o 
  13   1   8      240.25      232.32      6.64 o 
  14   1   8      377.46      326.35      9.88 o 
  15   1   8      126.88      122.77      6.90 o 
  16   1   8       29.82       30.42      3.64 o 
  17   1   8        0.55        5.59      3.10 o 
   0   2   8      128.51      110.99      3.94 o 
   1   2   8       15.53       20.35      1.52 o 
   2   2   8     1355.14     1369.62     28.08 o 
   3   2   8      601.22      600.63     14.23 o 
   4   2   8       31.49       64.04      4.66 o 
   5   2   8      277.75      291.07      9.20 o 
   6   2   8       63.35       76.10      3.46 o 
   7   2   8       11.31       18.77      2.05 o 
   8   2   8       48.48       44.21      3.08 o 
   9   2   8      223.92      199.35      6.49 o 
  10   2   8      221.63      201.46      6.65 o 
  11   2   8       36.54       44.27      3.40 o 
  12   2   8      332.41      269.85      9.12 o 
  13   2   8        0.74        2.66      2.06 o 
  14   2   8       22.82       34.77      3.61 o 
  15   2   8      104.81       91.90      5.71 o 
  16   2   8       23.06       27.41      5.67 o 
   1   3   8      163.84      146.57      4.17 o 
   2   3   8      215.99      184.08      6.03 o 
   3   3   8      310.76      261.17      7.18 o 
   4   3   8      206.38      184.75      8.28 o 
   5   3   8      372.33      323.38      8.94 o 
   6   3   8       91.68       79.19      3.94 o 
   7   3   8       40.37       60.97      5.56 o 
   8   3   8       66.51       64.25      3.89 o 
   9   3   8       73.39       95.04      7.40 o 
  10   3   8       34.00       48.28      3.94 o 
  11   3   8        1.46        4.25      2.40 o 
  12   3   8        4.56        9.75      2.71 o 
  13   3   8       95.12       93.93     10.69 o 
  14   3   8       63.93       67.29      9.28 o 
   0   4   8       47.03       47.25      4.57 o 
   1   4   8       76.49       68.71      7.28 o 
   2   4   8       36.72       46.49      8.86 o 
   3   4   8        2.11        8.92      2.70 o 
   4   4   8       35.78       33.08      3.83 o 
   5   4   8        9.46       15.45      3.41 o 
   6   4   8       84.37      122.27     12.63 o 
   7   4   8      116.34      109.04      6.21 o 
   8   4   8       41.63       54.29      4.74 o 
   9   4   8       42.17       45.49      5.58 o 
  10   4   8       10.39       11.94      3.97 o 
   2   0   9     2362.38     2378.98     68.12 o 
   4   0   9       58.45       62.76      2.68 o 
   6   0   9      701.96      793.41     23.35 o 
   8   0   9     1003.38     1033.78     30.44 o 
  10   0   9       90.65       95.55      4.48 o 
  12   0   9     1949.41     1889.15     65.63 o 
  14   0   9      195.08      177.46      9.03 o 
  16   0   9       23.17       25.68      5.05 o 
   0   1   9     1228.45     1085.68     32.03 o 
   1   1   9      638.82      497.62     10.50 o 
   2   1   9       50.76       58.72      2.13 o 
   3   1   9      311.01      344.37      9.92 o 
   4   1   9     3941.63     4156.69     96.75 o 
   5   1   9       39.61       62.62      2.56 o 
   6   1   9      232.18      236.26      6.12 o 
   7   1   9      502.35      553.90     13.05 o 
   8   1   9       90.68       84.99      3.10 o 
   9   1   9      147.75      153.41      4.63 o 
  10   1   9       97.23       98.72      3.67 o 
  11   1   9      310.56      279.03      7.55 o 
  12   1   9      264.30      245.45      7.05 o 
  13   1   9      637.23      558.50     13.96 o 
  14   1   9      128.70      143.64      6.30 o 
  15   1   9       10.15       17.06      2.88 o 
  16   1   9       22.75       25.60      3.41 o 
  17   1   9       13.60       11.81      3.34 o 
   1   2   9      581.05      538.19     11.64 o 
   2   2   9       21.86       35.61      2.12 o 
   3   2   9      189.04      167.93      8.55 o 
   4   2   9      329.59      348.05      8.90 o 
   5   2   9      224.79      214.33      6.10 o 
   6   2   9      155.19      158.22      5.57 o 
   7   2   9      117.15      121.99      4.24 o 
   8   2   9       91.25       95.51      5.23 o 
   9   2   9       16.31       23.85      2.59 o 
  10   2   9       36.42       47.52      3.34 o 
  11   2   9      295.49      249.02      8.17 o 
  12   2   9       56.60       69.58      4.27 o 
  13   2   9       18.97       22.28      3.02 o 
  14   2   9       14.16       21.24      2.84 o 
  15   2   9       71.71       76.02      6.83 o 
  16   2   9       65.58       71.98      8.77 o 
   0   3   9      147.58      130.42      5.83 o 
   1   3   9       88.29       97.58      5.02 o 
   2   3   9       94.69       88.29      3.98 o 
   3   3   9        9.00       20.38      2.29 o 
   4   3   9       25.17       33.64      4.48 o 
   5   3   9      236.59      239.70      9.21 o 
   6   3   9       34.90       36.25      2.91 o 
   7   3   9      294.07      261.09      8.14 o 
   8   3   9       45.68       52.49      3.72 o 
   9   3   9      141.78      153.78      7.06 o 
  10   3   9      152.85      151.05      6.33 o 
  11   3   9       40.65       35.73      3.67 o 
  12   3   9       19.80       26.43      3.61 o 
  13   3   9      106.48       95.94      9.35 o 
   1   4   9        7.10       20.52      2.86 o 
   2   4   9       85.83       80.23      9.60 o 
   3   4   9       16.87       31.98      5.44 o 
   4   4   9        5.05        7.14      2.93 o 
   5   4   9        1.80        8.72      3.47 o 
   6   4   9      218.05      218.86     14.65 o 
   7   4   9       82.94       86.47      6.61 o 
   8   4   9       71.22       77.52      5.40 o 
   9   4   9       14.39       12.62      3.58 o 
  10   4   9       38.61       25.27      9.59 o 
   0   0  10     2395.56     2594.98    105.23 o 
   2   0  10      704.74      868.31     25.32 o 
   4   0  10       68.37       55.81      2.05 o 
   6   0  10     2750.37     3209.82     91.31 o 
   8   0  10     1475.44     1530.51     44.25 o 
  10   0  10      165.21      172.62      6.94 o 
  12   0  10      244.60      213.32      9.82 o 
  14   0  10      665.65      608.42     23.56 o 
  16   0  10      113.54      116.49      8.94 o 
   1   1  10      343.38      287.63      6.11 o 
   2   1  10     1465.03     1449.19     30.54 o 
   3   1  10      689.79      676.03     15.52 o 
   4   1  10      681.14      689.02     16.00 o 
   5   1  10      182.24      200.05      5.45 o 
   6   1  10       37.36       32.66      1.95 o 
   7   1  10      425.16      400.77      9.30 o 
   8   1  10      390.15      387.71      9.59 o 
   9   1  10       38.35       37.69      2.67 o 
  10   1  10       21.78       23.26      3.08 o 
  11   1  10        9.62       19.03      2.02 o 
  12   1  10      289.56      269.43      8.10 o 
  13   1  10      158.04      162.39      5.52 o 
  14   1  10      180.52      165.42      6.85 o 
  15   1  10      109.61      111.59      8.81 o 
  16   1  10       38.28       41.73      4.33 o 
  17   1  10       23.23       13.54      3.28 o 
   0   2  10      137.69      118.72      4.80 o 
   1   2  10      846.36      760.19     15.92 o 
   2   2  10       44.21       51.66      2.38 o 
   3   2  10      609.91      559.42     13.38 o 
   4   2  10      292.61      289.67      8.32 o 
   5   2  10      128.78      123.30      6.12 o 
   6   2  10      137.43      145.64      4.97 o 
   7   2  10       97.67       89.61      3.65 o 
   8   2  10      146.53      124.47      5.00 o 
   9   2  10      180.82      166.28      5.79 o 
  10   2  10       34.30       33.97      2.95 o 
  11   2  10       17.31       29.42      2.85 o 
  12   2  10       59.25       68.25      4.33 o 
  13   2  10       39.05       51.71      3.72 o 
  14   2  10      205.84      174.69      6.58 o 
  15   2  10      119.67      104.57      5.46 o 
   1   3  10      451.40      359.86      9.17 o 
   2   3  10       14.44       30.11      4.26 o 
   3   3  10       51.26       48.57      3.11 o 
   4   3  10      313.32      267.55     10.32 o 
   5   3  10      196.59      150.23      5.56 o 
   6   3  10        2.40       10.29      2.53 o 
   7   3  10      111.61      116.12      5.35 o 
   8   3  10       59.27       60.34      3.91 o 
   9   3  10      159.92      146.85      7.12 o 
  10   3  10       53.18       60.34      5.88 o 
  11   3  10       39.55       38.22      3.78 o 
  12   3  10       27.17       34.90      3.82 o 
  13   3  10       33.46       35.47      3.96 o 
   0   4  10      239.21      172.90      9.72 o 
   1   4  10       55.49       39.38      3.69 o 
   2   4  10       31.55       35.54      3.48 o 
   3   4  10       64.50       56.10      4.47 o 
   4   4  10        8.26       15.96      3.07 o 
   5   4  10       63.17       76.05      8.11 o 
   6   4  10      204.58      139.77     14.31 o 
   7   4  10       65.94       93.27     10.64 o 
   8   4  10        8.23       22.48      3.63 o 
   9   4  10        7.24        6.63      3.27 o 
   2   0  11      383.22      466.05     13.92 o 
   4   0  11      170.25      184.94      5.06 o 
   6   0  11     1103.43     1184.46     40.70 o 
   8   0  11      509.63      482.40     32.29 o 
  10   0  11      107.46      120.21      7.47 o 
  12   0  11       72.82       89.21      5.92 o 
  14   0  11      838.94      772.85     29.09 o 
  16   0  11        5.23        2.06      3.76 o 
   0   1  11      748.20      689.12     20.54 o 
   1   1  11      199.09      192.79      5.69 o 
   2   1  11      685.81      664.61     14.47 o 
   3   1  11      171.88      226.68      5.50 o 
   4   1  11      946.70      939.60     21.36 o 
   5   1  11      677.21      770.13     17.85 o 
   6   1  11       85.94       90.42      2.92 o 
   7   1  11       76.15       92.37      3.05 o 
   8   1  11      138.14      139.71      4.13 o 
   9   1  11       25.53       28.15      2.40 o 
  10   1  11      586.83      530.18     12.88 o 
  11   1  11      329.67      284.36      8.35 o 
  12   1  11       57.23       73.48      4.83 o 
  13   1  11      234.54      225.69      8.03 o 
  14   1  11      197.98      177.34      6.54 o 
  15   1  11      340.16      290.64     10.34 o 
  16   1  11       24.51       28.63      3.63 o 
  17   1  11       26.65       24.52      6.87 o 
   1   2  11      358.61      361.60      8.21 o 
   2   2  11        8.21       10.16      1.72 o 
   3   2  11      328.88      340.31      8.67 o 
   4   2  11        6.04       14.43      1.95 o 
   5   2  11       47.38       55.64      5.00 o 
   6   2  11      722.57      699.41     17.59 o 
   7   2  11       89.22       94.32      3.84 o 
   8   2  11      184.65      181.78      6.03 o 
   9   2  11       66.43       84.18      4.43 o 
  10   2  11        6.42       12.36      2.36 o 
  11   2  11       72.44       83.19      4.39 o 
  12   2  11       68.78       85.93      6.48 o 
  13   2  11      114.03      109.62      5.17 o 
  14   2  11       60.46       73.30      4.55 o 
  15   2  11        9.97       15.32      3.10 o 
   0   3  11       49.21       59.10      4.57 o 
   1   3  11      120.09      112.22      4.65 o 
   2   3  11      138.86      138.17      7.83 o 
   3   3  11       30.84       29.94      3.21 o 
   4   3  11       27.94       33.19      3.20 o 
   5   3  11        3.36       10.58      2.13 o 
   6   3  11       59.20       64.37      3.73 o 
   7   3  11       25.05       35.50      4.45 o 
   8   3  11       37.32       42.22      3.47 o 
   9   3  11       22.43       36.19      3.53 o 
  10   3  11       34.94       33.63      3.42 o 
  11   3  11       70.29       72.49      4.90 o 
  12   3  11       12.67       15.03      3.08 o 
  13   3  11        1.55        4.42      2.84 o 
   1   4  11        5.15       17.57      6.69 o 
   2   4  11       11.69       24.16      5.24 o 
   3   4  11       14.90       21.41      3.23 o 
   4   4  11       31.63       37.12      3.71 o 
   5   4  11      114.88      100.14      5.70 o 
   6   4  11       32.53       45.67      4.94 o 
   7   4  11      184.14      151.64     11.55 o 
   8   4  11      104.29       88.01      5.78 o 
   9   4  11       24.60       18.18      3.69 o 
   0   0  12     1303.76     1316.58     83.52 o 
   2   0  12        9.81       10.62      1.11 o 
   4   0  12     4393.89     5095.03    130.88 o 
   6   0  12      426.48      442.02     14.49 o 
   8   0  12      193.48      189.84      6.82 o 
  10   0  12     1148.19     1141.74     40.45 o 
  12   0  12      334.16      330.98     13.80 o 
  14   0  12       62.21       73.09      6.02 o 
  16   0  12       19.01       17.73      5.02 o 
   1   1  12      419.47      379.70      8.40 o 
   2   1  12      347.66      365.57      8.36 o 
   3   1  12      483.35      545.64     11.43 o 
   4   1  12      290.60      306.92      7.76 o 
   5   1  12     1196.13     1240.71     30.90 o 
   6   1  12       40.16       44.58      2.66 o 
   7   1  12      299.90      289.66      7.09 o 
   8   1  12      345.50      347.01      8.40 o 
   9   1  12      432.94      377.78     10.22 o 
  10   1  12       73.89       91.60      4.01 o 
  11   1  12      143.25      132.99      4.90 o 
  12   1  12      385.56      355.43     10.18 o 
  13   1  12      111.55      114.91      5.43 o 
  14   1  12       34.77       43.24      3.86 o 
  15   1  12       46.71       50.94      4.41 o 
  16   1  12       68.36       66.83      5.23 o 
   0   2  12        8.36       12.25      2.37 o 
   1   2  12      149.84      144.31      6.19 o 
   2   2  12      462.68      418.27      9.35 o 
   3   2  12      163.02      179.27      5.66 o 
   4   2  12      125.74      159.27      5.54 o 
   5   2  12      149.03      135.29      5.89 o 
   6   2  12       73.86       81.66      4.20 o 
   7   2  12       47.18       48.25      2.92 o 
   8   2  12      404.39      345.88      9.27 o 
   9   2  12      185.51      155.13      5.59 o 
  10   2  12      252.35      222.19      9.40 o 
  11   2  12      101.86       90.85      4.35 o 
  12   2  12      209.67      205.41      7.11 o 
  13   2  12      114.38      113.27      6.89 o 
  14   2  12       14.46       10.91      2.64 o 
  15   2  12       52.00       49.73      4.77 o 
   1   3  12        9.21       22.09      2.11 o 
   2   3  12      181.17      155.65      5.59 o 
   3   3  12      186.11      156.17      5.64 o 
   4   3  12       43.23       44.20      3.68 o 
   5   3  12       81.96       83.20      4.02 o 
   6   3  12       81.62       71.57      5.43 o 
   7   3  12      124.56      114.46      4.79 o 
   8   3  12       33.61       38.40      3.37 o 
   9   3  12        5.93       19.69      2.86 o 
  10   3  12       40.29       42.71      3.75 o 
  11   3  12       28.52       38.09      3.97 o 
  12   3  12        3.47        8.39      2.77 o 
  13   3  12        6.46       10.00      3.06 o 
   0   4  12       60.31       52.80      7.42 o 
   1   4  12       99.50       88.96      9.72 o 
   2   4  12      101.91      108.00     11.24 o 
   3   4  12        1.68        5.59      2.90 o 
   4   4  12        4.03       22.52      4.83 o 
   5   4  12        6.60       24.70      3.44 o 
   6   4  12       19.77       33.58      4.71 o 
   7   4  12        2.99        6.47      4.37 o 
   8   4  12       12.36       20.88      3.59 o 
   9   4  12        7.64        5.31      6.59 o 
   2   0  13     1355.57     1351.10     39.41 o 
   4   0  13       52.98       67.37      3.85 o 
   6   0  13      112.00      156.23      8.20 o 
   8   0  13      117.87      146.95      6.92 o 
  10   0  13     2030.32     1906.37     66.29 o 
  12   0  13     1107.37     1001.87     36.30 o 
  14   0  13       17.10       24.08      4.03 o 
  16   0  13        8.75       18.57      5.07 o 
   0   1  13      496.72      455.11     14.01 o 
   1   1  13       88.52       97.53      2.68 o 
   2   1  13      366.30      336.60      8.25 o 
   3   1  13      624.06      659.93     14.51 o 
   4   1  13     1195.95     1297.39     27.40 o 
   5   1  13      854.24      834.82     19.32 o 
   6   1  13      150.81      143.05      4.38 o 
   7   1  13      155.65      155.20      4.41 o 
   8   1  13      758.04      729.14     17.31 o 
   9   1  13       69.72       72.68      3.37 o 
  10   1  13      450.08      401.35     10.99 o 
  11   1  13      394.44      351.11      9.89 o 
  12   1  13      430.32      357.49     11.36 o 
  13   1  13       57.10       64.22      4.36 o 
  14   1  13       13.92       17.98      2.94 o 
  15   1  13        4.22       10.75      2.91 o 
  16   1  13       66.36       68.39      5.06 o 
   1   2  13      160.95      171.15      5.93 o 
   2   2  13       42.84       53.91      4.07 o 
   3   2  13       93.47       82.88      3.22 o 
   4   2  13       22.05       24.08      2.02 o 
   5   2  13       25.95       38.26      2.69 o 
   6   2  13       25.50       35.95      2.57 o 
   7   2  13       42.76       42.47      2.96 o 
   8   2  13       18.10       24.61      2.59 o 
   9   2  13       22.16       40.59      3.30 o 
  10   2  13        4.93       11.73      2.16 o 
  11   2  13       46.44       52.95      3.54 o 
  12   2  13      415.54      370.18     11.77 o 
  13   2  13      209.35      183.15      8.71 o 
  14   2  13       53.91       62.67      6.21 o 
  15   2  13       17.03       14.97      3.25 o 
   0   3  13      261.28      228.41     13.60 o 
   1   3  13       66.54       68.61      6.22 o 
   2   3  13       25.76       30.88      2.88 o 
   3   3  13       93.82       99.90      5.31 o 
   4   3  13       33.21       53.72      3.73 o 
   5   3  13       46.77       55.89      4.19 o 
   6   3  13        2.18        8.59      2.15 o 
   7   3  13       15.76       23.07      2.71 o 
   8   3  13       44.34       38.25      3.29 o 
   9   3  13       71.06       69.39      4.28 o 
  10   3  13       21.73       19.73      2.98 o 
  11   3  13       54.81       54.14      4.65 o 
  12   3  13       62.81       65.74      5.01 o 
  13   3  13       39.10       42.12     10.12 o 
   1   4  13        4.86       13.41      4.67 o 
   2   4  13       49.39       66.38      5.91 o 
   3   4  13       38.13       43.28      4.22 o 
   4   4  13      127.90      110.05      5.60 o 
   5   4  13       41.84       46.08      4.13 o 
   6   4  13        8.95       11.66      3.12 o 
   7   4  13       40.55       41.86      4.54 o 
   8   4  13       23.34       24.45      3.62 o 
   0   0  14     1781.75     1834.45     88.34 o 
   2   0  14     3090.62     3239.10     93.40 o 
   4   0  14      458.63      466.19     14.25 o 
   6   0  14     4174.81     4674.04    140.70 o 
   8   0  14       49.41       53.40      3.99 o 
  10   0  14     1483.64     1447.63     50.76 o 
  12   0  14      429.41      426.32     17.18 o 
  14   0  14       71.06       81.76      6.67 o 
  16   0  14       18.99       27.97      5.81 o 
   1   1  14      448.00      437.03      9.57 o 
   2   1  14       19.54       31.62      1.74 o 
   3   1  14      227.54      240.71      5.92 o 
   4   1  14      192.32      209.17      5.31 o 
   5   1  14      128.04      155.27      4.30 o 
   6   1  14       87.35       82.64      3.08 o 
   7   1  14      352.92      342.15      8.72 o 
   8   1  14     1376.62     1231.47     28.06 o 
   9   1  14      206.00      200.24      5.98 o 
  10   1  14      565.51      495.29     13.14 o 
  11   1  14      104.30       96.18      4.61 o 
  12   1  14       95.51       85.25      4.62 o 
  13   1  14       73.32       82.32      4.90 o 
  14   1  14      105.76       99.05      5.27 o 
  15   1  14       81.95       98.62      6.15 o 
  16   1  14       14.55       24.53      3.62 o 
   0   2  14     1139.87      974.96     44.14 o 
   1   2  14       40.04       43.12      2.17 o 
   2   2  14       39.30       47.25      2.69 o 
   3   2  14       26.57       36.62      2.19 o 
   4   2  14       81.51       90.80      3.50 o 
   5   2  14      182.12      185.11      5.62 o 
   6   2  14        5.82       10.33      1.92 o 
   7   2  14      157.56      155.19      5.39 o 
   8   2  14      113.12      111.57      4.68 o 
   9   2  14      103.40       87.35      3.83 o 
  10   2  14      184.16      143.33      5.30 o 
  11   2  14      112.62       97.29      4.50 o 
  12   2  14        6.76       16.85      2.68 o 
  13   2  14       12.53       14.80      3.42 o 
  14   2  14      173.45      151.11      9.91 o 
  15   2  14       14.32       14.20      3.44 o 
   1   3  14      188.17      161.31      8.20 o 
   2   3  14       32.84       38.45      3.20 o 
   3   3  14      187.09      152.59      5.68 o 
   4   3  14      121.85      104.28      5.00 o 
   5   3  14       79.07       81.56      4.57 o 
   6   3  14        6.64       14.79      4.17 o 
   7   3  14       65.34       62.89      3.88 o 
   8   3  14        6.51       19.48      2.65 o 
   9   3  14       24.38       29.19      3.29 o 
  10   3  14       31.21       34.00      3.52 o 
  11   3  14       60.58       73.79      6.91 o 
  12   3  14        9.36       12.50      2.86 o 
   0   4  14      126.36      118.70      9.91 o 
   1   4  14       13.53       18.41      4.01 o 
   2   4  14       54.38       58.75      6.08 o 
   3   4  14       19.61       26.70      5.28 o 
   4   4  14        7.43       16.17      3.16 o 
   5   4  14       22.89       25.05      3.55 o 
   6   4  14        3.45        9.01      4.19 o 
   7   4  14       15.93       23.64      3.62 o 
   8   4  14        4.84       12.56      3.70 o 
   2   0  15      141.59      190.95      6.34 o 
   4   0  15      404.75      381.97     11.88 o 
   6   0  15     2601.23     2777.95     83.99 o 
   8   0  15      802.41      814.17     29.32 o 
  10   0  15      639.11      597.26     24.81 o 
  12   0  15      689.18      662.28     24.96 o 
  14   0  15       59.83       70.16      7.48 o 
  16   0  15      105.64      100.39      9.04 o 
   0   1  15      378.91      375.00     16.09 o 
   1   1  15      626.56      631.23     13.49 o 
   2   1  15      938.50      841.80     19.42 o 
   3   1  15        2.52        6.16      1.33 o 
   4   1  15      459.04      484.14     11.61 o 
   5   1  15        6.76        8.83      1.31 o 
   6   1  15      197.69      185.92      5.05 o 
   7   1  15      157.82      158.78      4.92 o 
   8   1  15      302.85      284.51      7.78 o 
   9   1  15      417.69      376.82      9.81 o 
  10   1  15      464.01      412.94     11.26 o 
  11   1  15       95.46       88.57      5.23 o 
  12   1  15        4.34       10.91      2.49 o 
  13   1  15       47.52       56.53      6.13 o 
  14   1  15      178.83      161.45      6.77 o 
  15   1  15      123.71      110.39      6.41 o 
  16   1  15       22.29       28.41      3.89 o 
   1   2  15       73.07       70.96      2.62 o 
   2   2  15      361.54      328.01      7.60 o 
   3   2  15       63.03       83.23      2.99 o 
   4   2  15       81.06       71.24      3.01 o 
   5   2  15      268.81      250.55      6.30 o 
   6   2  15      607.74      519.01     12.23 o 
   7   2  15      412.34      360.72     11.15 o 
   8   2  15      251.07      223.49      6.37 o 
   9   2  15      107.89       99.31      5.15 o 
  10   2  15       55.59       52.18      3.44 o 
  11   2  15       29.22       30.58      3.03 o 
  12   2  15       23.87       26.98      3.00 o 
  13   2  15       21.26       27.86      3.40 o 
  14   2  15       50.16       41.90      4.17 o 
   0   3  15        6.06       10.22      4.27 o 
   1   3  15        2.81       12.65      2.37 o 
   2   3  15       48.82       60.70      3.83 o 
   3   3  15       27.34       49.26      3.95 o 
   4   3  15       21.91       29.61      3.24 o 
   5   3  15       50.79       65.93      4.39 o 
   6   3  15      124.66      122.91      5.34 o 
   7   3  15       47.49       50.31      3.82 o 
   8   3  15       38.00       51.40      3.68 o 
   9   3  15       25.99       33.20      3.38 o 
  10   3  15        2.20        7.50      2.50 o 
  11   3  15       31.47       35.75      3.62 o 
  12   3  15        4.30        8.37      2.68 o 
   1   4  15       16.44       23.71      4.23 o 
   2   4  15       31.29       52.32      6.74 o 
   3   4  15       27.19       38.95      4.55 o 
   4   4  15        4.27       13.51      3.17 o 
   5   4  15       34.17       40.83      4.05 o 
   6   4  15       57.19       56.36      4.54 o 
   7   4  15       42.40       45.51      5.04 o 
   0   0  16      265.31      421.54     42.48 o 
   2   0  16      171.65      198.57      7.66 o 
   4   0  16       56.90       62.29      5.75 o 
   6   0  16     1547.39     1421.32     44.10 o 
   8   0  16     1235.83     1103.89     39.20 o 
  10   0  16      143.41      149.96     11.04 o 
  12   0  16       89.46       80.49      6.92 o 
  14   0  16       25.94       32.10      5.63 o 
  16   0  16       52.53       60.72      7.72 o 
   1   1  16      463.48      450.27      9.87 o 
   2   1  16      143.72      139.05      4.07 o 
   3   1  16      118.90      106.22      3.38 o 
   4   1  16      124.88      118.16      4.13 o 
   5   1  16      112.59      109.55      3.44 o 
   6   1  16      196.42      188.11      5.11 o 
   7   1  16      184.01      187.84      5.59 o 
   8   1  16     1281.04     1165.56     26.67 o 
   9   1  16      335.59      308.77      8.35 o 
  10   1  16       62.56       66.14      4.21 o 
  11   1  16       17.27       27.23      3.06 o 
  12   1  16       59.17       65.86      4.36 o 
  13   1  16        3.14        6.80      2.43 o 
  14   1  16      149.55      133.07      6.06 o 
  15   1  16      126.52      117.68      6.80 o 
   0   2  16      962.33      903.70     29.75 o 
   1   2  16      117.34      120.97      3.63 o 
   2   2  16      234.63      233.75      7.09 o 
   3   2  16      331.39      292.56      7.00 o 
   4   2  16       44.98       60.24      3.25 o 
   5   2  16      108.06      109.21      4.92 o 
   6   2  16      213.57      215.90      6.79 o 
   7   2  16       59.97       62.40      3.46 o 
   8   2  16       18.36       25.53      2.43 o 
   9   2  16      247.03      234.92      7.34 o 
  10   2  16       18.08       24.87      2.74 o 
  11   2  16        1.98        4.91      2.03 o 
  12   2  16       88.98       85.64      4.54 o 
  13   2  16        4.00        3.31      2.54 o 
  14   2  16       64.57       72.94      7.73 o 
   1   3  16       11.05       25.10      3.52 o 
   2   3  16       24.61       31.77      3.81 o 
   3   3  16      349.25      335.50     10.10 o 
   4   3  16        4.24        7.13      2.49 o 
   5   3  16      224.10      198.35      7.39 o 
   6   3  16       39.11       44.35      3.75 o 
   7   3  16       53.70       56.34      4.10 o 
   8   3  16       21.11       27.79      3.35 o 
   9   3  16       17.16       16.34      2.74 o 
  10   3  16       24.17       26.79      3.35 o 
  11   3  16        7.45       17.47      2.88 o 
  12   3  16       10.64       17.53      3.13 o 
   0   4  16      161.27      133.59     10.70 o 
   1   4  16       28.25       32.87      4.67 o 
   2   4  16       26.37       42.49      5.11 o 
   3   4  16       44.32       38.02      5.41 o 
   5   4  16       79.66       84.72      6.06 o 
   6   4  16        9.12       18.28      3.36 o 
   7   4  16        7.14       19.23      3.36 o 
   2   0  17      457.11      474.14     14.52 o 
   4   0  17      151.52      153.61      6.81 o 
   6   0  17      327.96      315.28     11.09 o 
   8   0  17      211.78      193.23      8.90 o 
  10   0  17       74.45       93.37      8.66 o 
  12   0  17       10.89       18.34      4.52 o 
  14   0  17       46.34       61.66      7.27 o 
   0   1  17       39.96       42.09      2.58 o 
   1   1  17      265.18      278.32      6.47 o 
   2   1  17       51.72       56.18      2.38 o 
   3   1  17        4.61        6.93      1.25 o 
   4   1  17       61.69       69.85      2.72 o 
   5   1  17       29.44       34.23      2.26 o 
   6   1  17      247.31      223.33      5.89 o 
   7   1  17      563.11      515.38     11.86 o 
   8   1  17      256.26      248.29      7.19 o 
   9   1  17        3.67        3.57      1.74 o 
  10   1  17       20.08       21.47      2.78 o 
  11   1  17       19.16       29.99      3.26 o 
  12   1  17       34.52       32.94      3.42 o 
  13   1  17       11.49       11.10      2.69 o 
  14   1  17      205.37      192.79      8.47 o 
  15   1  17        4.80       13.12      3.15 o 
   1   2  17       91.86      110.85      6.41 o 
   2   2  17       34.08       41.67      2.55 o 
   3   2  17      119.15      134.32      6.46 o 
   4   2  17      176.76      166.23      4.97 o 
   5   2  17      212.69      191.75      5.60 o 
   6   2  17      514.35      464.07     10.58 o 
   7   2  17       67.44       69.46      3.28 o 
   8   2  17       33.34       34.27      2.74 o 
   9   2  17      176.79      165.12      5.36 o 
  10   2  17      115.81      105.74      4.37 o 
  11   2  17       58.71       53.37      3.71 o 
  12   2  17       27.35       34.88      3.63 o 
  13   2  17       18.69       19.67      3.24 o 
  14   2  17       40.26       33.51      4.06 o 
   0   3  17       14.94        6.06      7.23 o 
   1   3  17       83.40       82.52      6.05 o 
   2   3  17       34.13       50.32      4.38 o 
   3   3  17      382.25      368.37     10.88 o 
   4   3  17       39.01       47.53      3.82 o 
   5   3  17      336.40      296.45     15.61 o 
   6   3  17       19.27       28.80      3.36 o 
   7   3  17        8.18       13.03      2.83 o 
   8   3  17       34.62       38.64      3.26 o 
   9   3  17       13.17       13.64      3.09 o 
  10   3  17       98.00       96.65      6.89 o 
  11   3  17       60.88       70.17      4.43 o 
   1   4  17        0.36       17.20      4.16 o 
   2   4  17        8.54       38.41      4.91 o 
   3   4  17        3.15       13.11      4.11 o 
   4   4  17      375.69      306.21     11.42 o 
   5   4  17       35.84       54.95      6.83 o 
   6   4  17        5.59       11.07      4.72 o 
   0   0  18        3.01        4.38      1.75 o 
   2   0  18      252.41      300.77      9.62 o 
   4   0  18       76.92       67.44      3.17 o 
   6   0  18      414.37      384.37     15.36 o 
   8   0  18      468.95      450.33     17.55 o 
  10   0  18      833.57      750.85     28.05 o 
  12   0  18       51.17       49.61      6.45 o 
  14   0  18       14.58       11.81      4.57 o 
   1   1  18       70.45       90.02      2.75 o 
   2   1  18        6.11        7.82      1.30 o 
   3   1  18      163.42      154.19      4.54 o 
   4   1  18      326.84      302.64      7.84 o 
   5   1  18       71.16       74.14      3.31 o 
   6   1  18      207.60      178.32      5.05 o 
   7   1  18      278.64      225.29      6.06 o 
   8   1  18       44.33       39.51      2.79 o 
   9   1  18      220.43      186.43      6.43 o 
  10   1  18       34.61       34.52      3.30 o 
  11   1  18       86.64       80.70      4.85 o 
  12   1  18      144.71      129.67      5.78 o 
  13   1  18       23.24       23.07      3.35 o 
  14   1  18       13.00       19.97      3.27 o 
  15   1  18        3.59        8.58      3.11 o 
   0   2  18      236.36      201.55      7.77 o 
   1   2  18      175.17      170.91      5.96 o 
   2   2  18       73.26       69.61      3.19 o 
   3   2  18      517.01      456.73     13.57 o 
   4   2  18       50.36       57.04      3.28 o 
   5   2  18      201.80      206.72      9.26 o 
   6   2  18      201.31      191.74      6.12 o 
   7   2  18        8.40       12.80      1.97 o 
   8   2  18       40.90       49.23      2.99 o 
   9   2  18      194.95      178.94      6.88 o 
  10   2  18       31.28       38.65      3.05 o 
  11   2  18       34.31       44.88      3.43 o 
  12   2  18       20.10       23.30      3.31 o 
  13   2  18       20.05       19.34      3.31 o 
   1   3  18      122.01      127.37      5.98 o 
   2   3  18      341.61      330.23     11.16 o 
   3   3  18      332.85      350.73     12.24 o 
   4   3  18       33.85       40.21      3.46 o 
   5   3  18       12.48       22.05      2.91 o 
   6   3  18      112.22      108.66      5.04 o 
   7   3  18       67.30       72.41      4.22 o 
   8   3  18        5.23        9.70      2.67 o 
   9   3  18       17.18       27.09      2.98 o 
  10   3  18        3.66       10.88      3.09 o 
  11   3  18      112.69      104.55      7.64 o 
   0   4  18       11.22       30.32      6.58 o 
   1   4  18       53.90       63.15      5.93 o 
   2   4  18       71.16       99.46      7.18 o 
   3   4  18       18.28       18.09      4.94 o 
   4   4  18       35.08       57.14      6.66 o 
   5   4  18       21.29       32.83      4.31 o 
   6   4  18       11.19       26.45     13.54 o 
   2   0  19       65.85       62.36      3.53 o 
   4   0  19        5.73       20.14      1.94 o 
   6   0  19        4.77       13.51      2.94 o 
   8   0  19      481.08      466.96     18.23 o 
  10   0  19       60.02       61.68      6.75 o 
  12   0  19       12.36        8.35      4.38 o 
  14   0  19       24.07       29.04      6.08 o 
   0   1  19      797.70      741.34     22.55 o 
   1   1  19      182.03      211.16      5.24 o 
   2   1  19       46.42       53.49      2.52 o 
   3   1  19       35.59       46.16      2.45 o 
   4   1  19      407.97      394.09      9.91 o 
   5   1  19      161.25      150.50      5.02 o 
   6   1  19       56.34       67.63      3.51 o 
   7   1  19      285.51      238.22      6.35 o 
   8   1  19       28.65       30.71      2.88 o 
   9   1  19      220.82      200.73      8.50 o 
  10   1  19       16.25       15.97      2.74 o 
  11   1  19       66.44       77.94      5.20 o 
  12   1  19       31.59       36.71      3.69 o 
  13   1  19       32.98       35.66      3.83 o 
  14   1  19       27.90       28.67      3.80 o 
  15   1  19        4.52        8.27      6.90 o 
   1   2  19      212.68      204.45     10.49 o 
   2   2  19       23.59       30.96      3.07 o 
   3   2  19      100.07       87.46      4.33 o 
   4   2  19       67.11       58.58      4.39 o 
   5   2  19      484.95      432.20     11.99 o 
   6   2  19      108.72       95.64      4.12 o 
   7   2  19       57.46       59.36      3.33 o 
   8   2  19       96.64       93.99      3.80 o 
   9   2  19       20.74       26.02      2.50 o 
  10   2  19       34.29       43.70      3.19 o 
  11   2  19       41.56       53.50      4.14 o 
  12   2  19        4.12        4.32      2.54 o 
  13   2  19        8.04       17.61      3.26 o 
   0   3  19        4.20        7.34      3.62 o 
   1   3  19       95.06      105.71      5.49 o 
   2   3  19      176.36      183.10      7.44 o 
   3   3  19      411.97      376.32     18.75 o 
   4   3  19       25.14       39.98      3.92 o 
   5   3  19       50.35       58.51      3.91 o 
   6   3  19       29.01       36.02      3.44 o 
   7   3  19       60.48       63.68      4.16 o 
   8   3  19       17.19       20.66      3.01 o 
   9   3  19        7.66       15.73      2.71 o 
  10   3  19       22.80       29.32      3.35 o 
   1   4  19       18.59       34.80      4.92 o 
   2   4  19      107.06      130.42      8.05 o 
   3   4  19       10.29       18.48      4.35 o 
   4   4  19      115.75      122.69     12.90 o 
   5   4  19      100.43      114.52     16.07 o 
   0   0  20       15.45       22.82      2.86 o 
   2   0  20      246.25      239.29      8.06 o 
   4   0  20      198.50      216.99     11.80 o 
   6   0  20      189.85      160.72      9.42 o 
   8   0  20     1116.82     1059.85     38.15 o 
  10   0  20      212.10      189.52     11.36 o 
  12   0  20       12.88       21.98      5.20 o 
  14   0  20       93.71       99.11     16.10 o 
   1   1  20      429.76      404.92      9.21 o 
   2   1  20        8.08        8.73      1.54 o 
   3   1  20       50.22       54.37      2.68 o 
   4   1  20      469.32      413.61     10.47 o 
   5   1  20      126.91      135.25      5.55 o 
   6   1  20       70.25       77.19      3.73 o 
   7   1  20      471.90      398.80     12.42 o 
   8   1  20       91.34       87.36      4.40 o 
   9   1  20      123.63      102.81      5.02 o 
  10   1  20        0.38        7.70      2.42 o 
  11   1  20       72.13       83.61      7.32 o 
  12   1  20        1.13        7.42      2.57 o 
  13   1  20       17.07       27.38      3.62 o 
  14   1  20       40.97       42.91      4.53 o 
   0   2  20     1789.43     1596.47     83.33 o 
   1   2  20      484.22      446.01     11.34 o 
   2   2  20       68.08       71.24      3.31 o 
   3   2  20       17.84       26.67      2.74 o 
   4   2  20       11.01       15.02      2.42 o 
   5   2  20       60.19       73.70      4.02 o 
   6   2  20       41.33       41.87      3.22 o 
   7   2  20       19.43       23.51      2.69 o 
   8   2  20      222.29      182.53      6.09 o 
   9   2  20       10.88       13.39      2.10 o 
  10   2  20       28.28       39.75      3.43 o 
  11   2  20       71.07       68.18      5.86 o 
  12   2  20        3.57        6.16      2.73 o 
  13   2  20       15.47       22.34      3.44 o 
   1   3  20       69.84       76.06      4.95 o 
   2   3  20       46.17       69.24      4.73 o 
   3   3  20      103.37      121.29      9.82 o 
   4   3  20      125.79      119.29      5.31 o 
   5   3  20       63.33       63.84      4.10 o 
   6   3  20       16.91       20.16      3.03 o 
   7   3  20        4.40       13.71      2.75 o 
   8   3  20       11.05       14.88      2.89 o 
   9   3  20       20.27       14.72      3.06 o 
  10   3  20       21.00       23.09      3.12 o 
   0   4  20       11.88       23.76      6.90 o 
   1   4  20       31.19       34.08      4.89 o 
   2   4  20       55.80       72.95      6.30 o 
   3   4  20       10.87       18.81      4.17 o 
   4   4  20        1.54       18.72     13.16 o 
   2   0  21     1016.28     1093.73     32.21 o 
   4   0  21      175.11      142.90      9.24 o 
   6   0  21       23.07       30.12      4.67 o 
   8   0  21      432.60      415.91     20.22 o 
  10   0  21      372.11      336.19     17.27 o 
  12   0  21      180.37      173.26     11.49 o 
  14   0  21       50.03       67.06     11.69 o 
   0   1  21      649.98      537.01     16.98 o 
   1   1  21      422.78      388.11      8.99 o 
   2   1  21      416.83      391.93      9.90 o 
   3   1  21      179.29      178.45      5.29 o 
   4   1  21      154.87      145.30      4.98 o 
   5   1  21      361.74      309.08     10.06 o 
   6   1  21       28.89       42.24      2.98 o 
   7   1  21      348.63      295.01     11.75 o 
   8   1  21       72.64       82.92      4.36 o 
   9   1  21      141.48      119.03      5.45 o 
  10   1  21       27.10       33.13      3.49 o 
  11   1  21       26.92       34.44      3.67 o 
  12   1  21        7.93       14.07      2.96 o 
  13   1  21       32.76       47.42      4.36 o 
  14   1  21      115.21      125.62     11.81 o 
   1   2  21      304.08      261.43      8.22 o 
   2   2  21       75.89       76.29      3.85 o 
   3   2  21      137.74      127.33      4.93 o 
   4   2  21       53.15       51.28      3.52 o 
   5   2  21       88.88       93.84      5.12 o 
   6   2  21      262.55      224.79      8.42 o 
   7   2  21       52.07       45.05      3.31 o 
   8   2  21       29.21       40.55      3.29 o 
   9   2  21       15.29       19.79      2.40 o 
  10   2  21       44.84       59.79      4.50 o 
  11   2  21       25.53       23.85      3.38 o 
  12   2  21        4.96        9.07      2.95 o 
   0   3  21      192.01      163.03     11.56 o 
   1   3  21       20.44       36.76      3.91 o 
   2   3  21       85.37       92.67      5.37 o 
   3   3  21       98.05       92.73      5.42 o 
   4   3  21        4.04        9.53      3.06 o 
   5   3  21       95.22       97.07      5.14 o 
   6   3  21       50.78       53.00      5.13 o 
   7   3  21       40.24       44.89      3.74 o 
   8   3  21        8.53       15.27      3.03 o 
   9   3  21        2.66        6.64      2.76 o 
   1   4  21       36.23       51.82      5.91 o 
   2   4  21       44.80       54.96     18.22 o 
   0   0  22      207.74      211.69     13.86 o 
   2   0  22     2044.53     2115.02     61.26 o 
   4   0  22       83.70       85.47      7.68 o 
   6   0  22      495.04      451.88     28.97 o 
   8   0  22       69.62       78.19      7.46 o 
  10   0  22      195.69      183.15     14.19 o 
  12   0  22      329.62      316.75     17.42 o 
  14   0  22        2.20        8.00      5.46 o 
   1   1  22      415.36      382.20      9.84 o 
   2   1  22       69.97       76.76      3.27 o 
   3   1  22      198.53      186.80      5.61 o 
   4   1  22      420.71      389.36     10.65 o 
   5   1  22       75.01       79.23      3.77 o 
   6   1  22        8.04       14.55      2.32 o 
   7   1  22       87.13       93.83      4.82 o 
   8   1  22      458.92      411.41     17.66 o 
   9   1  22       82.60       74.08      5.36 o 
  10   1  22       88.14       83.57      6.04 o 
  11   1  22       54.60       68.25      4.79 o 
  12   1  22        5.66        8.88      2.98 o 
  13   1  22       12.52       10.59      3.32 o 
   0   2  22      487.62      462.16     24.13 o 
   1   2  22       48.67       46.48      3.33 o 
   2   2  22       98.50       83.97      3.96 o 
   3   2  22      169.66      147.16      5.44 o 
   4   2  22       11.99       17.96      2.89 o 
   5   2  22      198.96      185.97      6.50 o 
   6   2  22      145.41      128.53      5.80 o 
   7   2  22        2.18        6.80      2.89 o 
   8   2  22        2.82        5.80      2.34 o 
   9   2  22       63.45       61.63      4.98 o 
  10   2  22       11.69       12.28      2.90 o 
  11   2  22       31.08       37.85      3.80 o 
  12   2  22       16.56       17.91      3.25 o 
   1   3  22       88.48       94.76      5.45 o 
   2   3  22       92.54       92.88      5.55 o 
   3   3  22       10.16       19.06      3.41 o 
   4   3  22       44.56       47.36      4.37 o 
   5   3  22       58.80       67.10      5.03 o 
   6   3  22       93.01      103.30      5.18 o 
   7   3  22       15.94       16.07      3.02 o 
   8   3  22        8.65       14.74      3.05 o 
   9   3  22        2.17        7.65      2.90 o 
   2   0  23      279.12      301.40     20.95 o 
   4   0  23     1905.33     1789.39     64.00 o 
   6   0  23      132.26      106.98      9.52 o 
   8   0  23       20.62       31.04      5.49 o 
  10   0  23      296.76      261.44     14.72 o 
  12   0  23       38.04       47.99      7.41 o 
   0   1  23       25.83       32.24      3.02 o 
   1   1  23      157.74      138.44      4.53 o 
   2   1  23      303.33      292.88      7.90 o 
   3   1  23      159.86      176.41      5.50 o 
   4   1  23      130.66      130.16      4.86 o 
   5   1  23       67.64       64.29      3.65 o 
   6   1  23       31.76       30.21      3.37 o 
   7   1  23      207.47      186.01      7.19 o 
   8   1  23       26.02       33.87      3.93 o 
   9   1  23        2.05        5.47      3.05 o 
  10   1  23        3.73       12.18      2.98 o 
  11   1  23      234.69      208.26     11.97 o 
  12   1  23        9.01       13.38      3.20 o 
  13   1  23       15.44       16.02      4.04 o 
   1   2  23       23.11       27.42      2.89 o 
   2   2  23        7.77        9.52      2.92 o 
   3   2  23       55.13       55.48      3.67 o 
   4   2  23      117.93      108.24      4.76 o 
   5   2  23      194.83      180.50      6.34 o 
   6   2  23       10.22       14.21      2.74 o 
   7   2  23       53.76       60.13      4.12 o 
   8   2  23        2.51        7.74      3.02 o 
   9   2  23       19.31       30.46      3.97 o 
  10   2  23       51.12       50.34      4.51 o 
  11   2  23       26.08       19.67      3.37 o 
   0   3  23       26.52       20.53      5.85 o 
   1   3  23       44.27       45.98      5.38 o 
   2   3  23        1.73       10.70      3.27 o 
   3   3  23       71.28       89.76      5.54 o 
   4   3  23       41.74       56.82      4.77 o 
   5   3  23       32.96       37.17      4.23 o 
   6   3  23       66.80       71.50      4.74 o 
   7   3  23        6.52       11.64      3.18 o 
   8   3  23       29.32       33.27      3.61 o 
   0   0  24     1134.42     1071.54     58.59 o 
   2   0  24        7.16       13.53      3.11 o 
   4   0  24      346.42      385.78     15.70 o 
   6   0  24     1341.80     1249.18     54.03 o 
   8   0  24       78.79       73.22      7.60 o 
  10   0  24       25.37       31.76      7.73 o 
  12   0  24       70.21       54.89      7.98 o 
   1   1  24      138.92      142.48      4.67 o 
   2   1  24      414.68      365.97      9.60 o 
   3   1  24      213.00      197.42      6.03 o 
   4   1  24      215.39      197.36      6.47 o 
   5   1  24      207.67      183.76      6.22 o 
   6   1  24      173.88      168.36      6.79 o 
   7   1  24       13.01       18.24      3.06 o 
   8   1  24       16.67       22.88      4.46 o 
   9   1  24      119.15      102.07      6.52 o 
  10   1  24       18.65       32.32      4.30 o 
  11   1  24       28.39       32.04      3.90 o 
  12   1  24       95.86       93.37      9.68 o 
   0   2  24      107.50       97.99      6.48 o 
   1   2  24       12.11       12.62      3.18 o 
   2   2  24       88.32       84.74      5.14 o 
   3   2  24      107.07      107.22      5.34 o 
   4   2  24       44.33       56.07      3.83 o 
   5   2  24       62.33       76.98      4.64 o 
   6   2  24      273.71      232.53      7.71 o 
   7   2  24       54.28       57.75      4.07 o 
   8   2  24        0.60        4.68      3.12 o 
   9   2  24      138.39      118.97     11.07 o 
  10   2  24       19.00       25.74      4.30 o 
  11   2  24       14.18       17.38      3.72 o 
   1   3  24        6.87        7.69      3.87 o 
   2   3  24       17.94       16.06      4.07 o 
   3   3  24      149.87      149.38      7.25 o 
   4   3  24       31.09       33.17      4.13 o 
   5   3  24       17.20       29.57      4.27 o 
   6   3  24        6.58       12.88      3.45 o 
   7   3  24       15.85       22.65      3.54 o 
   2   0  25       44.31       49.03      7.13 o 
   4   0  25      247.03      241.92     11.04 o 
   6   0  25       46.75       41.50      5.71 o 
   8   0  25       20.65       21.23      5.20 o 
  10   0  25        0.14        6.04      6.58 o 
  12   0  25        9.29        4.20      7.56 o 
   0   1  25      355.03      292.03     12.72 o 
   1   1  25      170.73      168.59      6.23 o 
   2   1  25      129.51      117.68      4.32 o 
   3   1  25       50.53       62.86      4.08 o 
   4   1  25       95.02       96.60      4.36 o 
   5   1  25      127.12      123.50      5.69 o 
   6   1  25      201.33      183.00      7.26 o 
   7   1  25       15.12       16.66      3.93 o 
   8   1  25       21.27       21.91      3.79 o 
   9   1  25       28.75       39.26      4.65 o 
  10   1  25      112.34       93.42      7.09 o 
  11   1  25       12.55        9.85      3.89 o 
  12   1  25        0.13        6.41      3.91 o 
   1   2  25       14.71       18.48      3.11 o 
   2   2  25      127.05      107.15      5.37 o 
   3   2  25       24.25       35.42      3.67 o 
   4   2  25       60.43       67.31      4.70 o 
   5   2  25       23.37       29.82      3.56 o 
   6   2  25       84.23       84.74      7.55 o 
   7   2  25       98.42      102.80      7.88 o 
   8   2  25       28.64       27.99      4.12 o 
   9   2  25       15.48       22.30      4.18 o 
  10   2  25       29.39       29.98      4.51 o 
   0   3  25        3.02        5.61      6.58 o 
   1   3  25       23.66       27.38      4.51 o 
   2   3  25        7.50       12.38      3.42 o 
   3   3  25       35.23       44.06      5.43 o 
   4   3  25       23.30       30.12      4.07 o 
   5   3  25       12.61       23.15      3.94 o 
   6   3  25        9.88       14.35      3.65 o 
   0   0  26      626.46      527.04     23.88 o 
   2   0  26      979.77      910.24     34.14 o 
   4   0  26      127.45      129.89      7.44 o 
   6   0  26        8.09       29.55      6.23 o 
   8   0  26       73.65       75.94      7.96 o 
  10   0  26       86.14       79.90     12.14 o 
  12   0  26       21.26       15.00      6.41 o 
   1   1  26       69.43       80.47      4.16 o 
   2   1  26       73.40       84.76      3.84 o 
   3   1  26      242.93      223.76      7.22 o 
   4   1  26      335.04      280.76      8.56 o 
   5   1  26       82.91       96.38      5.32 o 
   6   1  26       22.95       25.65      3.46 o 
   7   1  26        2.65        7.59      3.11 o 
   8   1  26       10.67       19.21      3.82 o 
   9   1  26        8.75       21.05      3.99 o 
  10   1  26       49.75       50.88      5.40 o 
  11   1  26        6.42        4.97      3.91 o 
   0   2  26      216.35      217.23     18.14 o 
   1   2  26        5.47       10.48      2.92 o 
   2   2  26        1.29        5.42      2.74 o 
   3   2  26      150.86      135.00      6.97 o 
   4   2  26       35.69       39.89      3.90 o 
   5   2  26       33.08       35.70      3.50 o 
   6   2  26       26.68       36.81      3.62 o 
   7   2  26       70.77       74.72      5.79 o 
   8   2  26       15.16       14.17      3.79 o 
   9   2  26       56.16       53.74      5.38 o 
   1   3  26       53.24       56.24      8.44 o 
   2   3  26       29.46       39.36      5.14 o 
   3   3  26       50.41       56.23      4.94 o 
   4   3  26       19.41       22.65      3.87 o 
   5   3  26        9.97       14.23      3.77 o 
   2   0  27      484.18      458.57     18.71 o 
   4   0  27      450.85      346.65     15.00 o 
   6   0  27        9.68       16.61      4.80 o 
   8   0  27       44.37       46.61      9.36 o 
  10   0  27       11.31        8.26      5.60 o 
   0   1  27      338.01      334.76     14.35 o 
   1   1  27       15.32       20.70      2.76 o 
   2   1  27        3.97       10.50      2.42 o 
   3   1  27      100.24       99.81      4.64 o 
   4   1  27       12.10       25.45      3.43 o 
   5   1  27       10.21        8.63      2.96 o 
   6   1  27       77.25       69.87      5.14 o 
   7   1  27       29.64       45.36      4.62 o 
   8   1  27       66.30       70.09      5.69 o 
   9   1  27       31.37       33.21      4.74 o 
  10   1  27       12.55       17.91      4.34 o 
  11   1  27        7.20       11.81      4.25 o 
   1   2  27       20.07       29.27      3.63 o 
   2   2  27       37.45       33.04      3.76 o 
   3   2  27       57.42       70.79      4.94 o 
   4   2  27       58.30       67.94      4.85 o 
   5   2  27       25.43       30.28      3.85 o 
   6   2  27        1.05        9.27      4.38 o 
   7   2  27       92.04       97.51     10.05 o 
   8   2  27        5.48       12.58      4.07 o 
   9   2  27        3.44       10.38      4.01 o 
   0   3  27       50.49       42.89      7.41 o 
   1   3  27       16.75       19.81      4.50 o 
   2   3  27       45.94       52.11      5.71 o 
   3   3  27       11.96       23.19      3.96 o 
   4   3  27       11.54       17.00      3.90 o 
   0   0  28      119.41      123.96      8.22 o 
   2   0  28       43.81       54.03      5.45 o 
   4   0  28        9.44       26.36      5.25 o 
   6   0  28       17.35       17.37      5.03 o 
   8   0  28        2.15       11.22      4.87 o 
  10   0  28        9.42        5.66      5.40 o 
   1   1  28       55.90       61.51      4.35 o 
   2   1  28      392.94      343.83     11.27 o 
   3   1  28       19.12       27.55      3.54 o 
   4   1  28       87.50       95.74      5.54 o 
   5   1  28      145.45      149.37      6.60 o 
   6   1  28       47.46       43.81      4.72 o 
   7   1  28       36.50       41.23      4.77 o 
   8   1  28       42.55       55.92      5.55 o 
   9   1  28        6.89        7.62      3.86 o 
  10   1  28        0.77        2.16      3.76 o 
   0   2  28       77.49       89.17     12.46 o 
   1   2  28      118.79      109.01      5.75 o 
   2   2  28       21.15       34.11      3.87 o 
   3   2  28       23.10       30.59      3.81 o 
   4   2  28      124.53      128.69      9.11 o 
   5   2  28       46.32       44.83      4.34 o 
   6   2  28       75.04       87.27     11.11 o 
   7   2  28       17.95       27.48      4.38 o 
   8   2  28       75.33       58.18      6.98 o 
   1   3  28       54.61       61.88      9.32 o 
   2   3  28       18.87        8.86      7.10 o 
   2   0  29       71.98       91.46      8.34 o 
   4   0  29      218.12      201.96     11.91 o 
   6   0  29       62.87       52.98      6.96 o 
   8   0  29       11.71       20.56      6.10 o 
  10   0  29       15.07       26.46      6.90 o 
   0   1  29       29.09       37.72      4.97 o 
   1   1  29       26.63       44.12      3.59 o 
   2   1  29        1.79       11.25      2.79 o 
   3   1  29        0.90        4.34      3.42 o 
   4   1  29      159.92      178.80      7.51 o 
   5   1  29      163.00      183.72      7.62 o 
   6   1  29       22.55       37.19      4.53 o 
   7   1  29       14.99       21.96      4.21 o 
   8   1  29        3.69       10.28      3.98 o 
   9   1  29       28.04       38.28      7.06 o 
   1   2  29       99.32       98.79      5.47 o 
   2   2  29       60.28       67.77      4.96 o 
   3   2  29       40.21       43.00      4.32 o 
   4   2  29       21.54       26.14      3.97 o 
   5   2  29        6.98        9.64      4.00 o 
   6   2  29      136.78      153.04      9.04 o 
   7   2  29       22.06       19.08      4.42 o 
   0   0  30      672.37      669.33     51.14 o 
   2   0  30      118.79      121.56      7.52 o 
   4   0  30       36.87       48.96      6.43 o 
   6   0  30       47.83       52.06      7.09 o 
   8   0  30       22.94       27.84      6.45 o 
   1   1  30       86.93       92.96      4.76 o 
   2   1  30       61.48       73.70      6.67 o 
   3   1  30       36.51       47.34      5.08 o 
   4   1  30      110.43      105.23      8.80 o 
   5   1  30       22.07       36.86      4.51 o 
   6   1  30       12.54       20.56      4.11 o 
   7   1  30       35.09       51.23      5.31 o 
   8   1  30        1.09        7.08      3.86 o 
   0   2  30       25.62       38.96      6.56 o 
   1   2  30        9.25       10.45      3.58 o 
   2   2  30       14.51       23.48      3.73 o 
   3   2  30       25.86       24.06      3.88 o 
   4   2  30       11.98       16.30      4.57 o 
   5   2  30        6.52       12.15      4.27 o 
   6   2  30      115.33      143.34      9.07 o 
   2   0  31       20.88       19.08      4.61 o 
   4   0  31      181.98      185.94     11.53 o 
   6   0  31       41.98       39.45      6.39 o 
   8   0  31       93.85      102.21     10.07 o 
   0   1  31        7.84       13.75      6.54 o 
   1   1  31       47.65       55.27      5.33 o 
   2   1  31       24.98       32.67      4.72 o 
   3   1  31        5.87       10.54      3.77 o 
   4   1  31       21.35       27.94      4.66 o 
   5   1  31       13.59       24.90      5.08 o 
   6   1  31        2.81        9.03      3.84 o 
   7   1  31       14.39       23.21      4.55 o 
   1   2  31        8.35       12.65      3.82 o 
   2   2  31        9.91       17.89      3.71 o 
   3   2  31       11.45       18.91      3.77 o 
   4   2  31       44.67       51.48      5.79 o 
   0   0  32       43.09       30.36     10.42 o 
   2   0  32        0.43        1.08      5.63 o 
   4   0  32        9.04        9.46      4.85 o 
   6   0  32       79.21       87.59      9.23 o 
   1   1  32        3.19        9.80      4.92 o 
   2   1  32        3.34        7.60      3.76 o 
   3   1  32       24.50       30.50      4.69 o 
   4   1  32       18.27       26.57      4.69 o 
   5   1  32        0.88        4.69      4.43 o 
   6   1  32       11.57       18.97      4.69 o 
   0   2  32       15.10       17.42      8.41 o 
   1   2  32        9.10       18.00      4.10 o 
   2   2  32       15.34       22.99      5.81 o 
   2   0  33        3.43       11.37      9.20 o 
   4   0  33        6.22       12.88      5.41 o 
   6   0  33       22.54       27.92      6.65 o 
   0   1  33        2.34        9.02     10.49 o 
   1   1  33        5.25       11.74      4.13 o 
   2   1  33       15.79       20.57      4.70 o 
   3   1  33        3.98       16.62      4.33 o 
   4   1  33       19.83       31.20      5.44 o 
   5   1  33       11.52       15.51      5.26 o 
   0   0  34       18.38       19.06     10.63 o 
   2   0  34       14.90       14.31      9.79 o 
   4   0  34       40.05       44.02     12.61 o 
   1   1  34        1.15        6.42      5.47 o 
   2   1  34        2.82        9.62      4.24 o 
   3   1  34       15.89       22.19      5.18 o 
   2   0  35       24.40       35.22     12.43 o 
                                                 
